# Supplementary material for: T2-Weighted MRI Radiomic Features Predict Prostate Cancer Presence and Eventual Biochemical Recurrence
Source: Cancers (Basel). 2023 Sep 6;15(18):4437. doi: 10.3390/cancers15184437 (PMC10526331; doi:10.3390/cancers15184437)
Supplement: Supplementary file 1 [file cancers-15-04437-s001.zip]

Archive with 1 entries (1 files):
- cancers-2509993-supplementary.pdf
